# Supplementary material for: A Contemporary Report of Low-Dose-Rate Brachytherapy for Prostate Cancer Using MRI for Risk Stratification: Disease Outcomes and Patient-Reported Quality of Life
Source: Cancers (Basel). 2023 Feb 20;15(4):1336. doi: 10.3390/cancers15041336 (PMC9953871; doi:10.3390/cancers15041336)
Supplement: Supplementary file 1 [file cancers-15-01336-s001.zip]

Archive with 1 entries (1 files):
- cancers-2186075-supplementary.pdf
